# Supplementary material for: Alpha-boswellic acid accelerates acute wound healing via NF-κB signaling pathway
Source: PLoS One. 2024 Sep 3;19(9):e0308028. doi: 10.1371/journal.pone.0308028 (PMC11371135; doi:10.1371/journal.pone.0308028)
Supplement: S1 Data — (ZIP) [file pone.0308028.s001.zip › Raw data.xlsx]

## Sheet: Figure1B
	Control												α-BA
Day3	-14.3493	-10.8217	19.9403	-5.22028	-26.8008	-1.85944	-20.4159	-20.4186	13.5146	-31.1189	-23.2425	14.044	-2.80527	-2.4794	-15.9307	32.5806	-17.5502	41.6439	9.6253	23.1862	41.1259	21.6536	19.0422	7.36944
Day7	41.6315	20.6999	54.3796	27.4263	-1.32302	70.871	37.9163	9.25423					55.4539	61.606	56.0301	52.9841	49.2918	70.6906	50.571	70.5028
Day14	93.1111	73.7373	87.1732	91.6222									92.2219	86.4446	82.0071	90.1197

## Sheet: Figure1C
	Control												α-BA
Day0	246.6	224.9	225.6	255.2	254.5	252.3	255.7	268	259	256.5	224.8	262.9	240.4	269	235.8	218.4	224.4	232.8	233.2	227.5	222.8	254.5	278.3	238.9
Day3	221.8	227.9	225.1	229.3	260.2	251.8	260.6	272.3	275.6	253.4	223.5	274.6	242.3	278	222.1	223.9	252.4	245.1	228	221.2	239	284	253.5	236
Day6	302.2	299.3	292.2	304.4	309	292.4	249.4	306.4					269.9	268.8	251.9	256.3	262	299	267	257
Day9	315.4	320	275.6	319.4									275.4	319.6	289	279.1
Day12	329.4	341.6	286.1	338.4									293.8	332.9	326.3	298.7
Day14	341.2	350.5	298.6	347.4									312.2	364.5	364.9	314.2

## Sheet: Figure2A
	Model				α-BA
Day3	2.7596	2.34532	2.33408	2.36779	2.17645	2.19336	2.08053	2.33408
Day7	2.37903	2.4071	2.47443	2.48003	2.08053	2.37903	2.27221	2.1144
Day14	2.65913	2.56406	2.65354	2.79863	2.24969	2.36779	2.51366	2.56406

## Sheet: Figure2B
	Model				α-BA
Day3	9.35548	9.13001	9.7215	9.38365	9.46815	9.04541	8.76323	9.24277
Day7	9.97462	10.1994	10.4521	10.5363	9.60893	9.0172	8.81968	9.13001
Day14	10.7887	9.49632	9.91839	11.0969	9.7215	10.7887	8.59378	8.76323

## Sheet: Figure2C
	Model				α-BA
Day3	14.5462	14.2034	14.3904	15.6686	12.2108	12.9577	13.1445	13.7985
Day7	12.8021	13.6427	14.3592	12.4597	11.4953	13.4247	11.5886	10.4694
Day14	13.02	12.5842	14.7644	13.487	12.0863	11.1843	12.3352	12.5842

## Sheet: Figure3A
TNFα	CON	LPS	α-BA(100ug/ml)	α-BA(200ug/ml)	α-BA(300ug/ml)	α-BA(400ug/ml)
	0.3607	0.4491	0.3695	0.3909	0.4031	0.4097
	0.3698	0.4413	0.3754	0.3809	0.386	0.3913
Protein Normalization	0.8542	0.815567	0.8005	0.798333	0.7954	0.802
	0.422266	0.55066	0.461587	0.489645	0.506789	0.510848
	0.43292	0.541096	0.468957	0.477119	0.48529	0.487905

## Sheet: Figure3B
IL-6	CON	LPS	α-BA(100ug/ml)	α-BA(200ug/ml)	α-BA(300ug/ml)	α-BA(400ug/ml)
	0.1006	0.1285	0.1059	0.1166	0.1209	0.1209
	0.1028	0.1248	0.1002	0.1098	0.1142	0.1245
Protein Normalization	0.8542	0.815567	0.8005	0.798333	0.7954	0.802
	0.117771	0.157559	0.132292	0.146054	0.151999	0.150748
	0.120347	0.153022	0.125172	0.137537	0.143576	0.155237

## Sheet: Figure3C&D
Control	LPS	LPS + α-BA
59	148	74
41	132	95
66	128	81
57	140	72
52	124	109

## Sheet: Figure3E
Control	LPS	LPS + α-BA
0.886693	1.55203	1.38569
1.07054	1.51576	1.44697
0.97924	1.6083	1.23937
0.989245	1.39945	1.24562
1.07429	1.68834	1.36443

## Sheet: Figure3G
	Control			LPS			LPS + α-BA
G1	79.02	77.51	77.85	56.39	57.66	60.92	65.07	61.9	63.87
S	13.37	13.88	14.65	34.5	32.8	29.92	18.08	21.12	19.84
G2	7.63	8.59	7.5	8.77	9.28	8.89	16.86	16.98	16.3

[truncated: 1 more sheets: Figure4B]
